# Supplementary material for: Depressive symptoms, but not anxiety, predict subsequent diagnosis of Coronavirus disease 19: a national cohort study
Source: Epidemiol Psychiatr Sci. 2022 Mar 25;31:e16. doi: 10.1017/S2045796021000676 (PMC8967696; doi:10.1017/S2045796021000676)
Supplement: Supplementary file 1 [file epssup.zip]

Archive with 3 entries (3 files):
- S2045796021000676sup001.docx
- S2045796021000676sup002.docx
- S2045796021000676sup003.docx
